# Supplementary material for: Robotic radical prostatectomy in kidney transplant recipients: A propensity‐matched cohort study
Source: BJUI Compass. 2025 Dec 18;6(12):e70128. doi: 10.1002/bco2.70128 (PMC12713085; doi:10.1002/bco2.70128)
Supplement: Supplementary file 1 — Table S1: Perioperative Parameters of RARP Patients by KTR Status. Table S2: Short and Long‐term Outcomes of RARP Patients by KTR Status. Table S3: Histopathologic and Oncologic Outcomes of RARP Patients by KTR Status. Table S4: Overall mortality of Matched Cohort. [file BCO2-6-e70128-s001.xlsx]

## Sheet: Supp. Table 1
	Supplemental Table 1: Perioperative Parameters of RARP Patients by KTR Status
		KTRs (n=8)	Unmatched Controls (n=4114)	P
	Operating time (min)	198.5 (146.5, 255.5)	200 (173, 240)	0.7
	Estimated blood loss (mL)	125 (50, 175)	100 (50, 150)	0.7
	Missing	0	206
	Intra-operative blood transfusion	0	7 (0.2%)	>0.9
	Post-operative blood transfusion	0	20 (0.5%)	>0.9
	High-volume surgeon (≥25 RARPs/yr)	8 (100%)	3502 (85%)	0.6
	Total lymph nodes removed at RARP	3 (0.4)	8 (4,12)	0.003
	Missing	2	670
	Hospitalization length (days)	1 (1,2)	1 (1,1)	0.2
	Missing	1	423
	24-hour post-op hemoglobin (g/dL)	11.6 (10.4, 13.7)	12.4 (11.6, 13.1)	0.3
	Missing	1	1503
	n(%); median (Q1, Q3)
	Abbreviatons: CI = confidence interval; KTR = kidney transplant recipient; RARP = robotic-assisted radical prostatectomy; SMD = standardized mean difference

## Sheet: Supp. Table 2
	Supplemental Table 2: Short and Long-term Outcomes of RARP Patients by KTR Status
		KTRs (n=8)	*Unmatched Controls (n=3997)	P
	† 30-day post-op creatinine (mg/dL)	1.55 (1.23, 2.04)	1.06 (0.93, 1.20)	<0.001
	Missing	1	685
	† 30-day post-op eGFR (mL/min/1.73 m^2)	57.5 (41.0, 60.0)	60.0 (60.0, 76.0)	0.014
	Missing	1	684
	30-day urgent care visit	1 (13%)	32 (0.8%)	0.064
	90-day hospital readmission	0	153 (3.8%)	>0.9
	90-day ICU admission	0	13 (0.3%)	>0.9
	30-day urine culture	4 (50%)	1516 (38%)	0.5
	30-day urinary tract infection	2 (25%)	201 (5%)	0.058
	Undetectable PSA achieved	8 (100%)	3329 (92%)	>0.9
	Time to undetectable PSA (mo)	4.1 (3.2, 6.3)	3.0 (1.7, 4.2)	0.13
	Missing	0	668
	Biochemical recurrence	1 (13%)	279 (7%)	0.4
	Metastasis	0	105 (2.6%)	>0.9
	Had radiation or hormonal therapy	1 (13%)	693 (17%)	>0.9
	Overall mortality	1 (13%)	51 (1.3%)	0.1
	Prostate cancer-specific mortality	0	8 (16%)	>0.9
	Time from RARP to death (mo)	44	27 (14, 36)	0.3
	n(%); median (Q1, Q3)
	Abbreviatons: CI = confidence interval; eGFR = estimated glomerular filtration rate; ICU = intensive care unit; KTR = kidney transplant recipient; PSA = prostate-specific antigen; RARP = robotic-assisted radical prostatectomy; SMD = standardized mean difference
	* Includes only patients with follow-up after RARP (n=8 KTR, n=3997 controls)
	† Excludes-dialysis dependent patients (n=1 KTR, n=11 controls)

## Sheet: Supp. Table 3
	Supplemental Table 3: Histopathologic and Oncologic Outcomes of RARP Patients by KTR Status
		KTRs (n=8)	Unmatched Controls (n=4114)	P
	Gleason grade on surgical pathology			0.7
	1	0	115 (2.8%)
	2	6 (75%)	2031 (49%)
	3	2 (25%)	1384 (34%)
	4	0	111 (2.7%)
	5	0	465 (11%)
	Missing	0	8
	Pathologic tumor Stage			0.3
	pT0 or pT1A	0	2 (<0.1%)
	T2	2 (29%)	2067 (51%)
	T3	5 (71%)	1997 (49%)
	T4	0	3 (<0.1%)
	TX	0	1 (<0.1%)
	Missing	1	44
	Node Stage			0.3
	N0	5 (71%)	3272 (83%)
	N1	0	232 (5.7%)
	NX	2 (29%)	465 (11%)
	Missing	1	45
	Surgical margin status			0.7
	Involved (positve)	2 (29%)	963 (24%)
	Uninvolved (negative)	5 (71%)	3038 (76%)
	Missing	1	113
	n(%); median (Q1, Q3)
	Abbreviatons: CI = confidence interval; KTR = kidney transplant recipient; RARP = robotic-assisted radical prostatectomy; SMD = standardized mean difference

## Sheet: Supp. Table 4
	Supplemental Table 4: Overall mortality of Matched Cohort
	Characteristic	N	HR	95% CI	P
	Kidney transplant	40	10609037793	0, ∞	>0.9
	Age (yr)	40	1.112	0.776, 1.594	0.6
	BMI (kg/m^2)	40	0.002	0, ∞	>0.9
	CCI	40	104080984	0, ∞	>0.9
	Abbreviatons: BMI = body mass index; CCI = charlson comorbidity index; CI = confidence interval; HR = hazard ratio
